# Supplementary material for: Anopheles barbirostris in Indonesia: A more complex metapopulation than expected
Source: PLoS One. 2025 Nov 10;20(11):e0321707. doi: 10.1371/journal.pone.0321707 (PMC12599951; doi:10.1371/journal.pone.0321707)
Supplement: S1 Table — The number of base differences per site between sequences are shown. This analysis involved 41 nucleotide sequences. Codon positions included were 1st + 2nd + 3rd+Noncoding. All ambiguous positions were removed for each sequence pair (pairwise deletion option). There was a total of 393 positions in the final dataset. Evolutionary analyzes were conducted in MEGA11 [1]. The presence of n/c in the results denotes cases in which it was not possible to estimate evolutionary distances. (XLSX) [file pone.0321707.s001.xlsx]

## Sheet: MatrixOutput
	EU812760_An._barbirostris_k3_South_Kalimantan_(Indonesia)	EU812759_An._barbirostris_k2_South_Kalimantan_(Indonesia)	EU812761_An._barbirostris_th1.1_(Thailand)	EU812764_An._barbirostris_th1.3_(Thailand)	EU812762_An._barbirostris_th1.4_(Thailand)	EU812763_An._barbirostris_th1.7_(Thailand)	EU812766_An._barbirostris_L12_Sumatra_(Indonesia)	EU812765_An._barbirostris_L33_Sumatra_(Indonesia)	EU812767_An._barbirostris_L13_Sumatra_(Indonesia)	EU812768_An._barbirostris_L15_Sumatra_(Indonesia)	EU812781_An._barbirostris_th39.3_(Thailand)	EU812771_An._barbirostris_ta21_(Thailand)	EU812774_An._barbirostris_ta19_(Thailand)	EU812777_An._barbirostris_kh9_(Thailand)	EU812778_An._barbirostris_S11.2_(Thailand)	EU812783_An._barbirostris_ta24_(Thailand)	EU812785_An._barbirostris_ta10_(Thailand)	EU812772_An._barbirostris_ta22_(Thailand)	MH796419_An._saeungae_CBN685_(Thailand)	EU812791_An._barbirostris_l14_West_Sumatra_(Indonesia)	EU812794_An._barbirostris_bsk3_(Thailand)	EU812808_An._campestris_Cs10	EU812809_An._campestris_bk34_(Thailand)	MH796424_An._saeungae_SUR824_(Thailand)	MH796422_An._saeungae_PRA802_(Thailand)	AB971309_An._wejchoochotei_HCE4_(Thailand)	AB971307_An._wejchoochotei_HCE2_(Thailand)	MH796417_An._saeungae_CBN683_(Thailand)	An._barbirostris_1.2_Pangkep-South_Sulawesi_(Indonesia)	An._barbirostris_2.2_Pangkep-South_Sulawesi_(Indonesia)	An._barbirostris_4.2_Donggala-Central_Sulawesi_(Indonesia)	An._barbirostris_5.2_Donggala-Central_Sulawesi_(Indonesia)	An._barbirostris_6.2_Semarang-Central_Java_(Indonesia)	An._barbirostris_7.2_Malang-East_Java_(Indonesia)	An._barbirostris_8.2_Malang-East_Java_(Indonesia)	An._barbirostris_10.2-Magelang-Central_Java_(Indonesia)	An._barbirostris_9.2-Flores-East_Nusa_Tenggara_(Indonesia)	An._barbirotris_11.2-Manado-North_Sulawesi_(Indonesia)	MT623052_An._barbumbrosus_PD963_Sabah_(Malaysia)	MT623053_An._barbumbrosus_PD1186_Sabah_(Malaysia)	Sequence_1
EU812760_An._barbirostris_k3_South_Kalimantan_(Indonesia)
EU812759_An._barbirostris_k2_South_Kalimantan_(Indonesia)	0.00537634
EU812761_An._barbirostris_th1.1_(Thailand)	0.0322581	0.0322581
EU812764_An._barbirostris_th1.3_(Thailand)	0.032345	0.032345	0.00539084
EU812762_An._barbirostris_th1.4_(Thailand)	0.0322581	0.0322581	0.00537634	0
EU812763_An._barbirostris_th1.7_(Thailand)	0.032345	0.032345	0.00539084	0	0
EU812766_An._barbirostris_L12_Sumatra_(Indonesia)	0.312155	0.312155	0.303867	0.301939	0.301105	0.301939
EU812765_An._barbirostris_L33_Sumatra_(Indonesia)	0.312155	0.312155	0.303867	0.301939	0.301105	0.301939	0
EU812767_An._barbirostris_L13_Sumatra_(Indonesia)	0.30663	0.30663	0.298343	0.296399	0.29558	0.296399	0.00539084	0.00539084
EU812768_An._barbirostris_L15_Sumatra_(Indonesia)	0.314917	0.314917	0.303867	0.301939	0.301105	0.301939	0.0134409	0.0134409	0.00808625
EU812781_An._barbirostris_th39.3_(Thailand)	0.318681	0.318681	0.315934	0.311295	0.313187	0.311295	0.0349462	0.0349462	0.0350404	0.0430108
EU812771_An._barbirostris_ta21_(Thailand)	0.320548	0.320548	0.317808	0.315934	0.315068	0.315934	0.0376344	0.0376344	0.0377358	0.0456989	0.00802139
EU812774_An._barbirostris_ta19_(Thailand)	0.313187	0.313187	0.315934	0.31405	0.313187	0.31405	0.0349462	0.0349462	0.0350404	0.0430108	0.00534759	0.00802139
EU812777_An._barbirostris_kh9_(Thailand)	0.318681	0.318681	0.321429	0.319559	0.318681	0.319559	0.0403226	0.0403226	0.0404313	0.0483871	0.0106952	0.013369	0.00534759
EU812778_An._barbirostris_S11.2_(Thailand)	0.315934	0.315934	0.318681	0.316804	0.315934	0.316804	0.0403226	0.0403226	0.0404313	0.0483871	0.0106952	0.013369	0.00534759	0.0106952
EU812783_An._barbirostris_ta24_(Thailand)	0.30854	0.30854	0.311295	0.309392	0.30854	0.309392	0.0404313	0.0404313	0.0405405	0.0485175	0.0107239	0.0134048	0.00536193	0.0107239	0.0107239
EU812785_An._barbirostris_ta10_(Thailand)	0.313187	0.313187	0.315934	0.31405	0.313187	0.31405	0.0349462	0.0349462	0.0350404	0.0430108	0.00534759	0.00802139	0	0.00534759	0.00534759	0.00536193
EU812772_An._barbirostris_ta22_(Thailand)	0.313187	0.313187	0.315934	0.31405	0.313187	0.31405	0.0349462	0.0349462	0.0350404	0.0430108	0.00534759	0.00802139	0	0.00534759	0.00534759	0.00536193	0
MH796419_An._saeungae_CBN685_(Thailand)	0.307479	0.313019	0.31856	0.313889	0.313019	0.313889	0.247222	0.247222	0.246537	0.255556	0.260388	0.263158	0.257618	0.263158	0.260388	0.258333	0.257618	0.257618
EU812791_An._barbirostris_l14_West_Sumatra_(Indonesia)	0.312155	0.31768	0.325967	0.32133	0.320442	0.32133	0.257618	0.257618	0.256906	0.265928	0.270718	0.273481	0.265193	0.270718	0.267956	0.265928	0.265193	0.265193	0.0190736
EU812794_An._barbirostris_bsk3_(Thailand)	0.312155	0.31768	0.323204	0.31856	0.31768	0.31856	0.254848	0.254848	0.254144	0.263158	0.267956	0.270718	0.265193	0.270718	0.267956	0.265928	0.265193	0.265193	0.0217984	0.0326087
EU812808_An._campestris_Cs10	0.103976	0.103976	0.110092	0.103976	0.103976	0.103976	0.286604	0.286604	0.286604	0.292835	0.285714	0.28882	0.282609	0.28882	0.285714	0.279503	0.282609	0.282609	0.301887	0.310345	0.30094
EU812809_An._campestris_bk34_(Thailand)	0.100917	0.100917	0.107034	0.100917	0.100917	0.100917	0.283489	0.283489	0.283489	0.28972	0.282609	0.285714	0.279503	0.285714	0.282609	0.276398	0.279503	0.279503	0.298742	0.30721	0.297806	0.00304878
MH796424_An._saeungae_SUR824_(Thailand)	0.314917	0.320442	0.328729	0.3241	0.323204	0.3241	0.268698	0.268698	0.267956	0.277008	0.281768	0.28453	0.276243	0.281768	0.276243	0.277008	0.276243	0.276243	0.0326975	0.0408719	0.0517711	0.316614	0.31348
MH796422_An._saeungae_PRA802_(Thailand)	0.310249	0.315789	0.3241	0.319444	0.31856	0.319444	0.25	0.25	0.249307	0.258333	0.263158	0.265928	0.257618	0.263158	0.260388	0.258333	0.257618	0.257618	0.013624	0.0163488	0.0354223	0.305031	0.301887	0.0354223
AB971309_An._wejchoochotei_HCE4_(Thailand)	0.107143	0.107143	0.113636	0.107143	0.107143	0.107143	0.258278	0.258278	0.258278	0.264901	0.257426	0.260726	0.254125	0.260726	0.257426	0.250825	0.254125	0.254125	0.269103	0.278146	0.268212	0.00323625	0	0.289037	0.272425
AB971307_An._wejchoochotei_HCE2_(Thailand)	0.107143	0.107143	0.113636	0.107143	0.107143	0.107143	0.258278	0.258278	0.258278	0.264901	0.257426	0.260726	0.254125	0.260726	0.257426	0.250825	0.254125	0.254125	0.269103	0.278146	0.268212	0.00323625	0	0.289037	0.272425	0
MH796417_An._saeungae_CBN683_(Thailand)	0.304709	0.310249	0.31856	0.313889	0.313019	0.313889	0.247222	0.247222	0.246537	0.255556	0.260388	0.263158	0.254848	0.260388	0.257618	0.255556	0.254848	0.254848	0.00544959	0.0190736	0.027248	0.298742	0.295597	0.0299728	0.013624	0.265781	0.265781
An._barbirostris_1.2_Pangkep-South_Sulawesi_(Indonesia)	0.0458221	0.0458221	0.0566038	0.0513514	0.0512129	0.0513514	0.313019	0.313019	0.307479	0.315789	0.31405	0.315934	0.30854	0.31405	0.311295	0.303867	0.30854	0.30854	0.322222	0.32687	0.32687	0.109756	0.106707	0.3241	0.325	0.113269	0.113269	0.319444
An._barbirostris_2.2_Pangkep-South_Sulawesi_(Indonesia)	0.0458221	0.0458221	0.0566038	0.0513514	0.0512129	0.0513514	0.313019	0.313019	0.307479	0.315789	0.31405	0.315934	0.30854	0.31405	0.311295	0.303867	0.30854	0.30854	0.322222	0.32687	0.32687	0.109756	0.106707	0.3241	0.325	0.113269	0.113269	0.319444	0
An._barbirostris_4.2_Donggala-Central_Sulawesi_(Indonesia)	0.0459459	0.0459459	0.0540541	0.0487805	0.0486486	0.0487805	0.31405	0.31405	0.30854	0.316804	0.320548	0.322404	0.315068	0.320548	0.317808	0.31044	0.315068	0.315068	0.328729	0.333333	0.333333	0.100917	0.0978593	0.330579	0.331492	0.103896	0.103896	0.325967	0.0107817	0.0107817
An._barbirostris_5.2_Donggala-Central_Sulawesi_(Indonesia)	0.0459459	0.0459459	0.0540541	0.0487805	0.0486486	0.0487805	0.311111	0.311111	0.305556	0.313889	0.31768	0.319559	0.312155	0.31768	0.314917	0.307479	0.312155	0.312155	0.325905	0.330556	0.330556	0.100917	0.0978593	0.327778	0.328691	0.103896	0.103896	0.32312	0.0107817	0.0107817	0
An._barbirostris_6.2_Semarang-Central_Java_(Indonesia)	0.0459459	0.0459459	0.0567568	0.0514905	0.0513514	0.0514905	0.313889	0.313889	0.308333	0.316667	0.314917	0.316804	0.309392	0.314917	0.312155	0.304709	0.309392	0.309392	0.32312	0.327778	0.327778	0.110092	0.107034	0.325	0.325905	0.113636	0.113636	0.320334	0	0	0.0107817	0.0107817
An._barbirostris_7.2_Malang-East_Java_(Indonesia)	0.32133	0.32133	0.313019	0.311111	0.310249	0.311111	0.0189189	0.0189189	0.0135135	0.0216216	0.0432432	0.0459459	0.0432432	0.0459459	0.0486486	0.0487805	0.0432432	0.0432432	0.259053	0.269444	0.266667	0.297806	0.294671	0.275	0.261838	0.27	0.27	0.259053	0.311111	0.311111	0.312155	0.309192	0.311978
An._barbirostris_8.2_Malang-East_Java_(Indonesia)	0.325069	0.325069	0.316804	0.314917	0.31405	0.314917	0.0241935	0.0241935	0.0188172	0.0268817	0.0483871	0.0510753	0.0483871	0.0537634	0.0537634	0.0539084	0.0483871	0.0483871	0.263158	0.273481	0.270718	0.302181	0.299065	0.279006	0.265928	0.274834	0.274834	0.263158	0.314917	0.314917	0.315934	0.313019	0.315789	0.00539084
An._barbirostris_10.2-Magelang-Central_Java_(Indonesia)	0.0351351	0.0351351	0.0459459	0.0406504	0.0405405	0.0406504	0.308333	0.308333	0.302778	0.311111	0.312155	0.31405	0.30663	0.312155	0.309392	0.301939	0.30663	0.30663	0.314763	0.319444	0.319444	0.103976	0.100917	0.322222	0.314763	0.107143	0.107143	0.311978	0.0405405	0.0405405	0.0433604	0.0433604	0.0379404	0.317549	0.32133
An._barbirostris_9.2-Flores-East_Nusa_Tenggara_(Indonesia)	0.0241935	0.0241935	0.0456989	0.0458221	0.0456989	0.0458221	0.314917	0.314917	0.309392	0.31768	0.321429	0.323288	0.315934	0.321429	0.318681	0.311295	0.315934	0.315934	0.315789	0.320442	0.320442	0.103976	0.100917	0.323204	0.31856	0.107143	0.107143	0.313019	0.0592992	0.0592992	0.0567568	0.0567568	0.0567568	0.32133	0.325069	0.0378378
An._barbirotris_11.2-Manado-North_Sulawesi_(Indonesia)	0.100917	0.100917	0.107034	0.100917	0.100917	0.100917	0.283489	0.283489	0.283489	0.28972	0.282609	0.285714	0.279503	0.285714	0.282609	0.276398	0.279503	0.279503	0.298742	0.30721	0.297806	0.00304878	0	0.31348	0.301887	0	0	0.295597	0.106707	0.106707	0.0978593	0.0978593	0.107034	0.294671	0.299065	0.100917	0.100917
MT623052_An._barbumbrosus_PD963_Sabah_(Malaysia)	0.452514	0.449721	0.449721	0.45098	0.449721	0.45098	0.475138	0.475138	0.472376	0.472376	0.482094	0.479339	0.479339	0.482094	0.482094	0.472376	0.479339	0.479339	0.492918	0.497175	0.502825	0.435737	0.435737	0.491525	0.492918	0.445183	0.445183	0.492918	0.453782	0.453782	0.452514	0.449438	0.455056	0.473684	0.476584	0.460674	0.455307	0.435737
MT623053_An._barbumbrosus_PD1186_Sabah_(Malaysia)	0.452514	0.449721	0.449721	0.45098	0.449721	0.45098	0.475138	0.475138	0.472376	0.472376	0.482094	0.479339	0.479339	0.482094	0.482094	0.472376	0.479339	0.479339	0.492918	0.497175	0.502825	0.435737	0.435737	0.491525	0.492918	0.445183	0.445183	0.492918	0.453782	0.453782	0.452514	0.449438	0.455056	0.473684	0.476584	0.460674	0.455307	0.435737	0

## Sheet: Caption
S1-Table. Estimates of Evolutionary Divergence between ITS2 sequences
The number of base differences per site between sequences are shown. This analysis involved 41 nucleotide sequences. Codon positions included were 1st+2nd+3rd+Noncoding. All ambiguous positions were removed for each sequence pair (pairwise deletion option). There were a total of 393 positions in the final dataset. Evolutionary analyses were conducted in MEGA11 [1]. The presence of n/c in the resu…
1. Tamura K., Stecher G., and Kumar S. (2021). MEGA 11: Molecular Evolutionary Genetics Analysis Version 11. Molecular Biology and Evolution https://doi.org/10.1093/molbev/msab120.
Disclaimer: Although utmost care has been taken to ensure the correctness of the caption, the caption text is provided "as is" without any warranty of any kind. Authors advise the user to carefully check the caption prior to its use for any purpose and report any errors or problems to the authors immediately (www.megasoftware.net). In no event shall the authors and their employers be liable for a…
